# Supplementary material for: Deficiency of Prdm13, a dorsomedial hypothalamus-enriched gene, mimics age-associated changes in sleep quality and adiposity
Source: Aging Cell. 2014 Dec 25;14(2):209–18. doi: 10.1111/acel.12299 (PMC4364833; doi:10.1111/acel.12299)
Supplement: Supplementary file 1 [file acel0014-0209-sd1.xlsx]

## Sheet: Supplementary Table 1
Table S1. Genes selectively expressed in the Arc, VMH, DMH, and LH
Probe ID	Acquisition number	Arc1	Arc2	VMH1	VMH2	DMH1	DMH2	LH1	LH2
A_55_P2049717	NM_007427	43898.6	41586.1	341.878	501.55	620.47	643.333	416.223	503.427	Agrp
A_51_P454873	NM_023456	22333.3	20989.1	325.84	713.308	653.186	681.233	1021.65	756.273	Npy
A_55_P2069765	NM_178260	19183.9	14646.8	241.485	244.842	308.534	255.641	314.568	243.424	Kiss1
A_55_P1969002	NM_011535	13368.6	14912.9	695.202	788.005	557.485	853.516	733.405	729.038	Tbx3
A_52_P185907	NM_013496	8179.75	10225.2	124.541	136.878	271.572	225.332	315.396	307.999	Crabp1
A_51_P214187	NM_010020	2702.27	3257.54	36.064	58.809	136.721	213.311	96.1313	60.0083	Slc6a3
A_51_P514449	NM_030676	2109.74	2862.92	25.6706	24.1957	23.9606	24.8655	23.8535	23.9605	Nr5a2
A_55_P1983508	NM_013613	1545.58	1521.73	23.8662	128.751	67.5042	61.6746	121.002	34.2485	Nr4a2
A_30_P01030588	chr8:67542714-67561694_F	1484.37	1220.17	27.3065	24.8656	25.7554	24.7741	24.6438	24.1886	Nat3
A_66_P111352	NM_013833	1439.12	1198.79	75.6492	109.342	130.525	105.671	29.8267	104.032	Rax
A_51_P207892	NM_011110	1293.25	1280.69	59.2467	166.798	62.1118	123.005	55.9316	37.455	Pla2g5
A_55_P2093373	NM_177330	929.066	1130.7	29.3421	26.2229	106.534	75.8848	35.7638	24.9448	Ghsr
A_52_P663904	NM_178358	905.128	746.953	26.6966	30.5272	57.1005	65.5794	45.4588	27.7843	Lhfpl1
A_51_P501844	NM_175475	881.592	1586.18	141.844	35.1405	98.919	87.5004	171.959	25.5979	Cyp26b1
A_51_P429252	NM_015768	495.846	1162.49	27.3358	26.581	51.9271	28.1728	28.5467	27.836	Prok2
A_30_P01027568	chr6:129151512-129208737_R	449.931	287.939	31.3017	28.8963	27.1244	31.0968	24.0266	27.794	Clec2d
A_55_P2274378	XR_106114	369.328	256.922	20.7157	23.9648	22.1306	23.2236	23.5147	23.7579	AW549542
A_55_P2142908	NM_030676	358.64	510.951	23.6693	23.0903	23.9051	23.5309	22.7358	24.079	Nr5a2
A_66_P107695	ENSMUST00000131346	350.566	337.687	21.7293	23.2791	35.0017	22.967	21.509	32.6986	Gm10714
A_55_P1978521	NM_001039646	341.672	254.788	27.7049	26.0213	24.7253	27.2307	30.977	25.7403	Gbp10
A_52_P106620	NM_008764	314.384	243.682	23.0774	23.4431	23.9497	23.3223	22.4422	24.0707	Tnfrsf11b
A_55_P2076560	NM_139051	269.168	338.887	10244.3	14723.2	803.937	465.224	681.87	182.853	Nr5a1
A_51_P347619	NM_028462	24.6609	25.4209	6390.49	7532.15	24.2105	25.3565	131.117	272.75	Fezf1
A_55_P2034341	NM_198192	116.481	77.9712	2396.89	1882.8	61.0861	173.788	133.159	79.4655	Qrfpr
A_51_P324814	NM_010664	140.132	185.622	2186.81	4161.39	163.962	168.805	227.653	262.505	Krt18
A_52_P116006	NM_010266	122.093	168.502	1885.01	2672.97	131.326	245.077	30.3903	25.4468	Gda
A_52_P650387	NM_001045530	53.3756	49.1326	844.549	1272.36	26.1687	25.0117	133.55	25.4868	Ccnjl
A_51_P273609	NM_146125	47.4214	31.2637	677.02	1024.29	38.0313	82.4737	90.5218	54.291	Itpka
A_55_P2422164	AI851140	23.8293	24.1463	643.459	649.933	22.5876	24.2913	24.9262	52.1809	C130093G08Rik
A_55_P2039279	NM_010601	24.7929	24.4013	624.13	812.698	24.854	25.1941	106.562	24.4379	Kcnh3
A_55_P1956718	NM_028238	28.8725	30.754	585.294	1041.63	31.2005	28.3468	97.0401	28.1794	Rab38
A_55_P2060667	NM_201255	29.7607	60.9866	538.31	1014.95	21.9953	59.7284	72.4336	23.607	Krt9
A_51_P150120	NM_174995	26.3158	30.9598	507.799	498.621	26.465	30.9192	24.5825	27.6074	Mgst2
A_55_P2034340	NM_198192	62.8274	45.8945	481.592	610.52	22.794	24.2018	23.3936	24.2043	Qrfpr
A_52_P109393	NM_008730	24.879	24.2579	290.965	540.452	24.1605	23.466	30.0539	24.656	Nptx1
A_55_P2370773	AK044617	26.305	25.1115	259.004	294.845	25.092	24.4508	24.6759	25.938	C030009J22Rik
A_55_P1991310	NM_021892	74.7797	82.2646	368.858	91.7226	4610.08	5815.6	426.621	25.0843	Npvf
A_51_P356055	NM_175012	74.7872	67.2296	27.4995	26.6126	3242.08	5527.2	394.611	28.4084	Grp
A_55_P2044897	NM_001080771	68.1403	26.2476	27.4435	25.3454	1941.59	2026.12	147.25	24.0818	Prdm13
A_55_P2000434	NM_172446	26.6827	25.4023	60.0224	87.2514	1654.78	1424.56	169.644	56.0809	Skor1
A_55_P2106504	NM_172446	24.7246	23.222	25.5705	23.764	1402.48	1362.74	193.334	25.487	Skor1
A_55_P2114437	NM_013645	235.938	77.9722	25.1678	157.071	503.113	521.738	6144.98	6408.71	Pvalb
A_55_P2128591	NM_011177	93.1404	31.1811	30.9363	48.3579	97.7017	141.83	3407.87	3759.5	Klk6
A_55_P1958793	NM_001039365	24.3731	25.0636	66.5556	24.6716	24.1914	24.5474	822.135	524.867	Mobp
A_55_P2061104	NM_001081285	26.0987	28.5039	30.7411	26.9953	26.8058	27.3807	754.24	335.721	Mup6
A_30_P01024196	chr3:125556184-125556476_R	23.3292	23.3261	47.4619	70.1697	21.7784	38.5996	646.824	545.056	Ndst4
A_55_P2059040	NM_013645	22.7268	23.1814	20.7232	23.5154	22.2777	22.7505	629.714	472.164	Pvalb
A_66_P134542	NM_028390	23.3397	23.549	86.8508	104.739	94.1683	72.6799	618.765	1341.37	Anln
A_51_P219918	NM_172383	38.9261	28.3869	32.5901	97.7033	29.3504	45.5135	488.19	986.964	Tmem125
A_51_P326191	NM_009251	24.206	23.5706	23.1658	23.8162	24.4119	23.4516	457.159	439.504	Serpina3g
A_30_P01018324	chr3:125556577-125557102_R	23.8442	24.2816	24.894	43.5951	24.4301	31.5454	444.788	408.761	Ndst4
A_55_P2038183	NM_173767	25.2206	24.477	22.5431	25.0885	23.7298	24.1514	251.922	450.979	Insc
	Numbers indicate signal intensities from microarray analysis.
